# Supplementary material for: Gut Microbiota and Obsessive–Compulsive Disorder: A Systematic Review of Mechanistic Links, Evidence from Human and Preclinical Studies, and Therapeutic Prospects
Source: Life (Basel). 2025 Oct 10;15(10):1585. doi: 10.3390/life15101585 (PMC12565408; doi:10.3390/life15101585)
Supplement: Supplementary file 1 [file life-15-01585-s001.zip › Supplementary Table S2.xlsx]

## Sheet: S2b study summary
First author/StudyID	Year	Brief title	Primary Domain	Domains (all that apply)	Biomarkers (list)	Overall pattern
Alp2025	2025	Predictive value of kynurenine pathway metabolites in the severity of patients with OCD	Other Peripheral / Metabolic	Monoaminergic; Other Peripheral / Metabolic	3-HK; IDO; Kynurenine; Quinolinic acid; Serotonin; TDO; Tryptophan	Serotonin ↓, Tryptophan ↓, Kynurenine ↑, Quinolinic acid ↑, 3-HK ↑, IDO ↑, TDO ↑
Chen2025	2025	Serum metabolites and inflammation predict FC changes in OCD	Immune & Inflammatory	Immune & Inflammatory; Other Peripheral / Metabolic	IL-12; IL-1β; IL-2; IL-6; Phosphatidylcholine; TNF-α	TNF-α ↑, IL-1β ↑, IL-2 ↑, IL-6 ↑, IL-12 ↑, Phosphatidylcholine ↑
Hossain2025	2025	Altered eotaxin-1 and interleukin-34 levels in OCD	Other Peripheral / Metabolic	Immune & Inflammatory; Other Peripheral / Metabolic	Eotaxin-1; IL-34	Eotaxin-1 ↑, IL-34 ↓
Hou2025	2025	Altered glutamate concentration in the subcortical nuclei in unmedicated OCD	Glutamatergic / GABAergic	Glutamatergic / GABAergic	GABA; Glu/GABA ratio; Glutamate	Glutamate ↑, GABA ↓, Glu/GABA ratio ↑
Kaur2025	2025	Inflammatory markers in obsessive compulsive disorder	Immune & Inflammatory	Immune & Inflammatory	CRP; ESR; PCT	CRP ↑ (baseline), ESR ↑ (baseline), PCT ↑ (baseline), CRP ↓, ESR ↓, PCT ↓ (after SSRIs)
Korkmaz2025	2025	Evaluation of potential biomarker miRNAs and the levels of serotonin and dopamine in female patients with OCD	Monoaminergic	Monoaminergic; Epigenetic & Gene regulation	Dopamine; Serotonin; miR-125b-5p; miR-132	miR-132 ↑, miR-125b-5p ↓, Serotonin ↑, Dopamine ↔
Maciaszek2025	2025	cTBS treatment and peripheral neuroplasticity biomarkers in OCD	Immune & Inflammatory	Immune & Inflammatory; Neurotrophic & Plasticity	MPO; PDGF-AA	PDGF-AA ↑, MPO ↓
Sakurai2025	2025	Immunological and molecular mechanisms in OCD with comorbid NDD	Immune & Inflammatory	Immune & Inflammatory	IL-11; IL-17A	IL-11 ↓, IL-17A ↑
Strom2025	2025	GWAS identifies 30 loci associated with OCD	Monoaminergic	Monoaminergic; Epigenetic & Gene regulation	CTNND1; DALRD3; Excitatory neuron risk; MHC loci; WDR6	WDR6 ↑, DALRD3 ↑, CTNND1 ↑, MHC loci ↑, Excitatory neuron risk ↑
Zai2025	2025	DRD3 gene and antidepressant response in OCD	Monoaminergic	Monoaminergic; Epigenetic & Gene regulation	DRD3 polymorphisms	DRD3 polymorphisms ↑
Zhang2025	2025	Computational modeling of glutamatergic and dopaminergic dysfunctions in OCD	Glutamatergic / GABAergic	Glutamatergic / GABAergic; Monoaminergic	Dopamine; Glutamate	Dopamine ↑, Glutamate ↑
Akkus2024	2024	DLGAP1 polymorphism and SLC1A1 protein in OCD	Glutamatergic / GABAergic	Glutamatergic / GABAergic; Epigenetic & Gene regulation	DLGAP1 rs11081062 CT/TT; SLC1A1 protein	DLGAP1 rs11081062 CT/TT ↑, SLC1A1 protein ↓
Cox2024	2024	Microbial metabolites and compulsive behavior	Other Peripheral / Metabolic	Other Peripheral / Metabolic	3-Phenylpropanoic acid; CSF Hippurate	3-Phenylpropanoic acid ↑, CSF Hippurate ↑
Marazziti2024	2024	Infections, inflammation, vitamins in OCD	Immune & Inflammatory	Immune & Inflammatory	CRP; ESR; Folic Acid; Vitamin D	EBV IgG+, Vitamin D ↓, Folic Acid ↓, CRP ↑, ESR ↑
Naseerullah2024	2024	Early diagnosis of OCD through gene expression (ML-based)	Epigenetic & Gene regulation	Epigenetic & Gene regulation	Gene expression	Gene expression ↓ (multiple genes identified via ML)
Pyurveev2024	2024	Ghrelin receptor antagonist in OCD-like behavior in rats	HPA axis & Neuroendocrine	HPA axis & Neuroendocrine	Ghrelin receptor blockade (GHSR1A antagonist)	Ghrelin receptor blockade (GHSR1A antagonist) ↓ impulsivity & compulsivity
Sarmin2024	2024	Role of IL-1β and IL-6 in OCD	Immune & Inflammatory	Immune & Inflammatory	IL-1β; IL-6	IL-1β ↑, IL-6 ↑
Tao2024	2024	Abnormalities in static and dynamic intrinsic neural activity and neurotransmitters in first-episode OCD	Monoaminergic	Monoaminergic; Oxidative & Nitrosative / Mitochondrial	Acetylcholine; Dopamine; Norepinephrine	Dopamine ↑, Norepinephrine ↑, Acetylcholine ↑
Zhang2024	2024	Genetic-molecular correlates of cortical thinning in OCD	Epigenetic & Gene regulation	Epigenetic & Gene regulation	Cortical gene expression	Cortical gene expression ↑(neurobiological pathways, protein networks)
Biria2023	2023	Cortical Glutamate and GABA in OCD	Glutamatergic / GABAergic	Glutamatergic / GABAergic	GABA; Glu/GABA ratio; Glutamate	Glutamate ↑, GABA ↓, Glu/GABA ratio ↑
Chakrabarti2023	2023	Serum cytokines and white matter integrity in OCD	Immune & Inflammatory	Immune & Inflammatory	CRP; IL-6; TNF-ALPHA	IL-6 ↑, CRP ↑, TNF-ALPHA↑
Das2023	2023	Immune cell phenotyping in OCD patients	Immune & Inflammatory	Immune & Inflammatory	IL-17; IL-6; Th17 cells	Th17 cells ↑, IL-17 ↑, IL-6 ↑
Delen2023	2023	Oxidative stress, inflammation, and kynurenine pathway	Immune & Inflammatory	Monoaminergic; Immune & Inflammatory; Oxidative & Nitrosative / Mitochondrial; Other Peripheral / Metabolic	IDO; IFNγ; TBARS; Tryptophan	TBARS ↑, IDO ↑, Tryptophan ↓, IFNγ↓
Giri2023	2023	Melatonin and IGF-1/GLP-1 in OCD rats	Neurotrophic & Plasticity	Neurotrophic & Plasticity	GLP-1; IGF-1	IGF-1 ↑, GLP-1 ↑ (with melatonin)
Hussain2023	2023	Triptorelin for treatment-resistant OCD	HPA axis & Neuroendocrine	HPA axis & Neuroendocrine	Triptorelin (GnRH analog) → OCD symptoms	Triptorelin (GnRH analog) → OCD symptoms ↓
Kumar2023	2023	Peripheral epigenetic signatures of SSRI response in OCD	Epigenetic & Gene regulation	Monoaminergic; Epigenetic & Gene regulation; Neurotrophic & Plasticity	BDNF methylation; SLC6A4 methylation	BDNF methylation ↓, SLC6A4 methylation ↓
Liu2023	2023	Brain specialization linked to neurotransmitter profiles in OCD	Monoaminergic	Glutamatergic / GABAergic; Monoaminergic	5-HT1AR; 5-HT4R; D2R; NET; mGluR	5-HT1AR ↑, 5-HT4R ↑, D2R ↑, NET ↑, mGluR ↑
Nguyen2023	2023	SLC1A1 methylation and compulsivity traits	Glutamatergic / GABAergic	Glutamatergic / GABAergic; Epigenetic & Gene regulation	SLC1A1 methylation	SLC1A1 methylation ↑
Peterson2023	2023	DNA methylation of inflammatory genes in OCD	Immune & Inflammatory	Immune & Inflammatory; Epigenetic & Gene regulation	IL-6 methylation; TNF alpha methylation	IL-6 methylation ↑, TNF alpha methylation ↑
Sarker2023	2023	Association of GM-CSF and IL-17 levels with OCD	Immune & Inflammatory	Immune & Inflammatory	GM-CSF; IL-17	IL-17 ↑, GM-CSF ↔
Seo2023	2023	Sex-dependent methylation of FKBP5 in OCD	Epigenetic & Gene regulation	Epigenetic & Gene regulation	FKBP5 intron 7 methylation	FKBP5 intron 7 methylation ↓ (men with OCD)
Sethi2023	2023	AKBA modulates CSTC via SIRT-1/Nrf2-HO-1 in OCD rats	Oxidative & Nitrosative / Mitochondrial	Monoaminergic; Oxidative & Nitrosative / Mitochondrial	HO-1; Nrf2; Oxidative stress; SIRT-1	SIRT-1 ↑, Nrf2 ↑, HO-1 ↑, Oxidative stress ↓
Tetik2023	2023	Blood Levels of NLRP3 Inflammasome Components in OCD	Immune & Inflammatory	Immune & Inflammatory	IL-18; IL-1β; NEK7 mRNA; Pro-caspase-1	NEK7 mRNA ↑, Pro-caspase-1 ↑, IL-1β ↑, IL-18 ↑
Zhang2023	2023	Histone acetylation changes in OCD mouse models	Epigenetic & Gene regulation	Epigenetic & Gene regulation	HDAC1; Histone H3 acetylation	HDAC1 ↑, Histone H3 acetylation ↓
Zhao2023	2023	Histone modifications and OCD severity	Epigenetic & Gene regulation	Epigenetic & Gene regulation	H3K9ac; HDAC2	HDAC2 ↑, H3K9ac ↓
Ahmed2022	2022	Serotonin and dopamine transporter methylation in OCD	Monoaminergic	Monoaminergic; Epigenetic & Gene regulation	DAT1 methylation; SLC6A4 methylation	SLC6A4 methylation ↑, DAT1 methylation ↑
Amin2022	2022	Mitochondrial dysfunction and OCD pathophysiology	Oxidative & Nitrosative / Mitochondrial	Oxidative & Nitrosative / Mitochondrial	ATP; MDA; ROS	ATP ↓, ROS ↑, MDA ↑
Arora2022	2022	Neurochemical changes in anterior cingulate cortex	Glutamatergic / GABAergic	Glutamatergic / GABAergic	GABA; Glutamate	Glutamate ↑, GABA ↓ (ACC)
Bey2022	2022	Hypermethylation of the oxytocin receptor gene (OXTR) in OCD	Epigenetic & Gene regulation	Epigenetic & Gene regulation	OXTR hypermethylation	OXTR hypermethylation ↑ (CpG cg04523291)
Castro2022	2022	Effects of SSRI on inflammatory gene methylation	Immune & Inflammatory	Immune & Inflammatory; Epigenetic & Gene regulation	IL-6 methylation; TNF-alpha methylation	IL-6 methylation ↓, TNF-alpha methylation ↓ post-SSRI
Cheng2022	2022	Diet-induced inflammation in aPVT induces compulsive sucrose-seeking	Immune & Inflammatory	Immune & Inflammatory	Microglial activation	Microglial activation ↑ in aPVT
Chohan2022	2022	Developmental impact of glutamate transporter overexpression on dopaminergic neuron activity and stereotypic behavior	Glutamatergic / GABAergic	Glutamatergic / GABAergic; Monoaminergic	EAAT3 (Slc1a1); Stereotypy; → Dopamine release	EAAT3 (Slc1a1) ↑ → Dopamine release ↑, Stereotypy ↑
D'Addario2022	2022	In Search for Biomarkers in OCD: Saliva DNA for Epigenetic Regulation	Epigenetic & Gene regulation	Epigenetic & Gene regulation; Neurotrophic & Plasticity	BDNF methylation	BDNF methylation ↓ (saliva & PBMC)
de2022	2022	Early life trauma and methylation of NR3C1 in OCD	Epigenetic & Gene regulation	Glutamatergic / GABAergic; Epigenetic & Gene regulation	FKBP5 methylation; NR3C1 methylation	NR3C1 methylation ↑, FKBP5 methylation ↓
de2022	2022	Longitudinal changes in neurometabolites after ERP in OCD	Epigenetic & Gene regulation	Glutamatergic / GABAergic; Epigenetic & Gene regulation	Glx	Glx ↑ (post-ERP in mood disorder comorbidity), tNAA ↕ (onset-dependent)
Deng2022	2022	Serotonin and neurogenesis genes in EO-OCD	Epigenetic & Gene regulation	Monoaminergic; Epigenetic & Gene regulation	DMRT2 rs3824419 G; miR-30a-5p rs2222722 C	DMRT2 rs3824419 G ↑, miR-30a-5p rs2222722 C ↑
Deshmukh2022	2022	BDNF and cytokine gene interactions in OCD pathophysiology	Immune & Inflammatory	Immune & Inflammatory; Neurotrophic & Plasticity	BDNF; IL-10; IL-6	BDNF ↓, IL-6 ↑, IL-10 ↓
Dondu2022	2022	Link between OCD and polymorphisms in HDAC genes	Epigenetic & Gene regulation	Epigenetic & Gene regulation	HDAC2/3/4/10 SNPs	HDAC2/3/4/10 SNPs ↑
Endres2022	2022	Immunological causes of obsessive-compulsive disorder: is it time for the concept of an ‘autoimmune OCD’ subtype?	Immune & Inflammatory	Immune & Inflammatory	Anti-neuronal antibodies; IL-1β; IL-6; TNF-α	IL-6 ↑, TNF-α ↑, IL-1β ↑, Anti-neuronal antibodies ↑
Gomez2022	2022	CBT and peripheral BDNF in adolescents with OCD	Neurotrophic & Plasticity	Neurotrophic & Plasticity	BDNF	BDNF ↑ post-treatment
Iqbal2022	2022	DNA methylation patterns in glutamate transporter genes	Glutamatergic / GABAergic	Glutamatergic / GABAergic; Epigenetic & Gene regulation	EAAT2 methylation; SLC1A1 methylation	SLC1A1 methylation ↑, EAAT2 methylation ↑
Lee2022	2022	Altered serotonin transporter methylation in OCD	Monoaminergic	Monoaminergic; Epigenetic & Gene regulation	SLC6A4 methylation	SLC6A4 methylation ↑
Lin2022	2022	De novo mutations implicate chromatin modifications in OCD	Epigenetic & Gene regulation	Epigenetic & Gene regulation	Chromatin modification; Histone marks; SETD5/KDM3B/ASXL3 mutations	Chromatin modification ↑, Histone marks ↑, SETD5/KDM3B/ASXL3 mutations ↑
Liu2022	2022	Microbiota-gut-brain axis markers in OCD	Immune & Inflammatory	Immune & Inflammatory; Other Peripheral / Metabolic	Butyrate; CRP; IL-6	Butyrate ↓, IL-6 ↑, CRP ↑
Luo2022	2022	BDNF Alleviates Microglial Inhibition and Stereotypic Behaviors in a Mouse Model of OCD	Neurotrophic & Plasticity	Neurotrophic & Plasticity	BDNF	BDNF ↑
Naaz2022	2022	SAPAP3 Allelic Variants, Symptoms, and SRI Response	Glutamatergic / GABAergic	Glutamatergic / GABAergic	SAPAP3 rs6662980 G allele	SAPAP3 rs6662980 G allele ↑ (contamination/washing, SRI resistance)
Nguyen2022	2022	Epigenetic and inflammatory biomarkers of OCD	Immune & Inflammatory	Immune & Inflammatory; Epigenetic & Gene regulation; Neurotrophic & Plasticity	BDNF methylation; HDAC2; IL-1 Β; IL-6	IL-1 Β ↑, IL-6 ↑, HDAC2 ↑, BDNF methylation ↑
Not2022	2022	Sex-specific associations between OCD subtypes and HPA axis measures	HPA axis & Neuroendocrine	HPA axis & Neuroendocrine	DSTR; Diurnal cortisol slope changes (flattened	Diurnal cortisol slope changes (flattened ↔ steep), sex-dependent; DSTR ↔
Oliveira2022	2022	BDNF and cortisol alterations in OCD after ERP therapy	HPA axis & Neuroendocrine	HPA axis & Neuroendocrine; Neurotrophic & Plasticity	BDNF; Cortisol	BDNF ↑, Cortisol ↓post-therapy
Rodriguez2022	2022	Effect of mindfulness-based therapy on inflammatory markers	Immune & Inflammatory	Immune & Inflammatory	CRP; Interleukin-1 beta; IL-6	CRP ↓, IL-6 ↓, Interleukin-1 beta ↓ post-treatment
Rodriguez2022	2022	DNA methylation and gene-environment interaction in OCD	Epigenetic & Gene regulation	Monoaminergic; Epigenetic & Gene regulation	NR3C1 methylation; SLC6A4 methylation	NR3C1 methylation ↑, SLC6A4 methylation ↑
Rodriguez2022	2022	Neuroimmune effects of SSRI in OCD treatment	Immune & Inflammatory	Immune & Inflammatory	IL-6; TNF-Alpha	IL-6 ↓, TNF-ALPHA↓ post-SSRI
Rodríguez2022	2022	Gene expression study in monocytes: evidence of inflammatory dysregulation in early-onset OCD	Immune & Inflammatory	Immune & Inflammatory; Epigenetic & Gene regulation	Cytokine production; Inflammatory markers; Monocyte activation	Cytokine production ↑, Monocyte activation ↑, Inflammatory markers ↑
Schiele2022	2022	Epigenome-wide methylation in OCD	Epigenetic & Gene regulation	Epigenetic & Gene regulation	MIR12136 methylation; MT-RNRL genes methylation	MIR12136 methylation ↓, MT-RNRL genes methylation ↓
Serra2022	2022	Anthocyanin-rich extract modulates microbiota and serotonin	Monoaminergic	Monoaminergic	Gut microbiota diversity; Serotonin	Serotonin ↑, Gut microbiota diversity ↑
Sonkurt2022	2022	Oxidative stress and inflammation in OCD subtypes	Immune & Inflammatory	Immune & Inflammatory	IL-10; IL-6; hs-CRP	hs-CRP ↑, IL-6 ↓, IL-10 ↓
Szklany2022	2022	Diet with oligosaccharides and/or omega-3s affects brain-gut axis	Monoaminergic	Monoaminergic	Enterochromaffin cells; Serotonin	Serotonin ↑ (Amygdala), Enterochromaffin cells ↑
Tetik2022	2022	Relation of ASC and IL-1β with neurocognitive parameters in patients with obsessive-compulsive disorder	Immune & Inflammatory	Immune & Inflammatory	ASC; IL-1β	IL-1β ↑, ASC ↑
Thompson2022	2022	CBT-induced changes in inflammatory markers	Immune & Inflammatory	Immune & Inflammatory	CRP; IL-6	IL-6 ↓, CRP ↓ post-treatment
Wang2022	2022	Aberrant glutamate signaling in orbitofrontal cortex in OCD	Glutamatergic / GABAergic	Glutamatergic / GABAergic	GABA; Glutamate	Glutamate ↑, GABA ↓
Basu2021	2021	Neurotrophic factor profiles in OCD: BDNF and NGF	Neurotrophic & Plasticity	Neurotrophic & Plasticity	BDNF; NGF	BDNF ↓, NGF ↓
Batistuzzo2021	2021	Lower ventromedial prefrontal cortex glutamate levels in patients with OCD	Glutamatergic / GABAergic	Glutamatergic / GABAergic	Glutamate	Glutamate ↓ (vmPFC)
Chen2021	2021	DNA methylation of oxytocin receptor gene in OCD	Epigenetic & Gene regulation	Epigenetic & Gene regulation	OXTR methylation	OXTR methylation ↑
Cong2021	2021	Genetic analysis of SLC1A1 SNPs in Chinese Han OCD patients	Glutamatergic / GABAergic	Glutamatergic / GABAergic; Epigenetic & Gene regulation	G-A-A-G and G-G-A-G haplotypes; SLC1A1 rs301434; rs3780412	SLC1A1 rs301434 ↑, rs3780412 ↑, G-A-A-G and G-G-A-G haplotypes ↑
Fernindez2021	2021	NR3C1 gene methylation and HPA axis in OCD	HPA axis & Neuroendocrine	HPA axis & Neuroendocrine; Epigenetic & Gene regulation	Cortisol; NR3C1 methylation	NR3C1 methylation ↑, Cortisol ↑
Hatchondo2021	2021	Altered phospholipid and high-energy phosphate metabolism in basal ganglia and thalamus	Oxidative & Nitrosative / Mitochondrial	Oxidative & Nitrosative / Mitochondrial; Other Peripheral / Metabolic	GPC; PC; PCr; PDE; PME; tATP	PC ↑, PDE ↑, PME ↑, GPC ↑, PCr ↓, tATP ↓ (Striatum/Thalamus)
Hernandez2021	2021	Immune transcriptome profiling in OCD patients	Immune & Inflammatory	Immune & Inflammatory	IFN-Î³ mRNA; IL-1 Β mRNA; IL-6 mRNA	IL-6 mRNA ↑, IFN-Gamma mRNA ↑, IL-1 Β mRNA ↑
Jose2021	2021	Plasma IL-6 levels in unmedicated, comorbidity-free OCD	Immune & Inflammatory	Immune & Inflammatory	IL-6	IL-6 ↑
Kang2021	2021	Mitochondrial DNA & telomere length in OCD	Oxidative & Nitrosative / Mitochondrial	Oxidative & Nitrosative / Mitochondrial	NLR; Telomere; mtDNA copy number	mtDNA copy number ↓ (both sexes), Telomere ↓ (women), NLR ↑
Khurana2021	2021	Peripheral glutamate and treatment resistance in OCD	Glutamatergic / GABAergic	Glutamatergic / GABAergic	Glutamate	Glutamate ↑ in non-responders
Kim2021	2021	DNA methylation of serotonin receptors in OCD	Epigenetic & Gene regulation	Epigenetic & Gene regulation	HTR1A methylation; HTR2A methylation	HTR1A methylation ↑, HTR2A methylation ↑
Luhach2021	2021	Papaverine improves ASD model behaviors	Neurotrophic & Plasticity	Immune & Inflammatory; Oxidative & Nitrosative / Mitochondrial; Neurotrophic & Plasticity	BDNF; DCX; GSH; IL-10; IL-6; Synapsin-IIa; TBARS; TNF-α; pCREB	BDNF ↑, Synapsin-IIa ↑, DCX ↑, pCREB ↑, IL-10 ↑, GSH ↑, IL-6 ↓, TNF-α ↓, TBARS ↓
Manjappa2021	2021	Cell cycle abnormality as phenotype in OCD	Neurotrophic & Plasticity	Neurotrophic & Plasticity	G2/M phase cells	G2/M phase cells ↓ (OCD, especially SRI nonresponders)
Martinez2021	2021	Kynurenine pathway metabolites in OCD patients	Other Peripheral / Metabolic	Other Peripheral / Metabolic	Kynurenine; Quinolinic acid; Tryptophan	Kynurenine ↑, Quinolinic acid ↑, Tryptophan ↓
Not2021	2021	Serum IGF-1 levels in OCD patients	Neurotrophic & Plasticity	Neurotrophic & Plasticity	IGF-1	IGF-1 ↓ (in OCD patients)
Park2021	2021	MicroRNA dysregulation in OCD	Epigenetic & Gene regulation	Epigenetic & Gene regulation	miR-124; miR-155	miR-155 ↑, miR-124 ↓
Patel2021	2021	Stress hormone dysregulation in OCD	HPA axis & Neuroendocrine	HPA axis & Neuroendocrine	ACTH; Cortisol	Cortisol ↑, ACTH ↑
Piantadosi2021	2021	Excitatory Synaptic Gene Expression in OFC & Striatum	Glutamatergic / GABAergic	Glutamatergic / GABAergic; Epigenetic & Gene regulation	Excitatory synaptic gene expression; GABA genes	Excitatory synaptic gene expression ↓ (OFC), GABA genes ↔
Schiele2021	2021	SLC6A4 hypomethylation in OCD and exposure therapy response	Monoaminergic	Monoaminergic; Epigenetic & Gene regulation	SLC6A4 methylation	SLC6A4 methylation ↓
Sen2021	2021	Genetic polymorphisms and glutamate dysregulation in OCD	Glutamatergic / GABAergic	Glutamatergic / GABAergic	Glutamate	SLC1A1 polymorphism, Glutamate ↑
Silva2021	2021	Epigenetic modulation of FKBP5 in OCD	Immune & Inflammatory	Immune & Inflammatory; Epigenetic & Gene regulation	FKBP5 methylation	FKBP5 methylation ↓
Silva2021	2021	Neuroimmune modulation with SSRIs in treatment-naÃ¯ve OCD	Immune & Inflammatory	Immune & Inflammatory; Epigenetic & Gene regulation	IL-6; TNF-ALPHA	IL-6 ↓, TNF-ALPHA↓ post-SSRI
Torres2021	2021	Peripheral cytokines and CBT in adult OCD	Immune & Inflammatory	Immune & Inflammatory	IL-1 β; IL-10; IL-6	IL-6 ↓, IL-1 β ↓, IL-10 ↑ post-CBT
van2021	2021	Kefir effects on microbiota-gut-brain axis in ASD model	Immune & Inflammatory	Immune & Inflammatory; Epigenetic & Gene regulation; Other Peripheral / Metabolic	Lachnospiraceae; SAM synthesis; Treg cells	Treg cells ↑, Lachnospiraceae ↑, SAM synthesis ↑
Velasco2021	2021	Peripheral immune cells in OCD	Immune & Inflammatory	Immune & Inflammatory	CD4+ T cells; IL-10; IL-17	CD4+ T cells ↑, IL-17 ↑, IL-10 ↓
Chen2020	2020	Immune profiling in pediatric autoimmune neuropsychiatric disorder (PANDAS)	Immune & Inflammatory	Immune & Inflammatory	Anti-streptococcal antibodies; CRP; IL-6	Anti-streptococcal antibodies ↑, IL-6 ↑, CRP ↑
Gupta2020	2020	Neurotrophic and immune biomarker correlations in OCD	Immune & Inflammatory	Immune & Inflammatory; Neurotrophic & Plasticity	BDNF; IL-10; IL-6	BDNF ↓, IL-6 ↑, IL-10 ↓
Harrington2020	2020	MEF2C hypofunction in neuroimmune populations	Immune & Inflammatory	Immune & Inflammatory; Epigenetic & Gene regulation	MEF2C gene; microglial gene expression	MEF2C gene ↓, microglial gene expression ↑, synaptic genes dysregulated
Harrison2020	2020	Glutamatergic dysfunction in treatment-resistant OCD	Glutamatergic / GABAergic	Glutamatergic / GABAergic	GABA; Glutamate	Glutamate ↑ (ACC), GABA ↓
Jain2020	2020	Cortisol and HPA axis gene expression in OCD	HPA axis & Neuroendocrine	HPA axis & Neuroendocrine; Epigenetic & Gene regulation	Cortisol; FKBP5; NR3C1 mRNA	Cortisol ↑, NR3C1 mRNA ↓, FKBP5 ↑
Jovanovic2020	2020	CSF biomarkers in pediatric OCD	Monoaminergic	Monoaminergic	5-HIAA; HVA	5-HIAA ↓, HVA ↑
Kellner2020	2020	Cortisol, DHEA, and DHEA-S during ERP in OCD	HPA axis & Neuroendocrine	HPA axis & Neuroendocrine	Cortisol; DHEA; DHEA-S	DHEA-S ↑, Cortisol ↔, DHEA ↔
Khan2020	2020	Immunometabolic markers in childhood OCD	Immune & Inflammatory	Immune & Inflammatory; Other Peripheral / Metabolic	CRP; IL-6; Leptin	IL-6 ↑, CRP ↑, Leptin ↑
Khan2020	2020	Systemic inflammation and OCD symptom severity	Immune & Inflammatory	Immune & Inflammatory; Other Peripheral / Metabolic	CRP; IL-1 Β; IL-6	CRP ↑, IL-1 Β ↑, IL-6 ↑
Khanna2020	2020	Childhood trauma and FKBP5 methylation in OCD	Epigenetic & Gene regulation	Epigenetic & Gene regulation	FKBP5 methylation	FKBP5 methylation ↓in trauma-exposed OCD
Kumar2020	2020	Inflammatory state in resistant vs responsive OCD	Immune & Inflammatory	Immune & Inflammatory	IL-10; IL-6	IL-6 ↑ in resistant group, IL-10 ↓
Malisiova2020	2020	Low hair cortisol concentrations in OCD: A cross-sectional study	HPA axis & Neuroendocrine	HPA axis & Neuroendocrine	Cortisol	Cortisol ↓
Martins2020	2020	Systemic inflammation and OCD symptom subtypes	Immune & Inflammatory	Immune & Inflammatory	IL-1 Β; IL-6; TNF-alpha	IL-6 ↑, IL-1 Β ↑, TNF-alpha ↑ in contamination subtype
Not2020	2020	Longitudinal psychotherapy-epigenetic study in OCD	Monoaminergic	Monoaminergic; Epigenetic & Gene regulation	; MAOA methylation	MAOA methylation ↓ (in OCD); ↑ post-CBT with symptom improvement
Park2020	2020	Reduced DNA methylation of the oxytocin receptor gene is associated with OCD	Epigenetic & Gene regulation	Epigenetic & Gene regulation	OXTR methylation	OXTR methylation ↓
Ribeiro2020	2020	Monoamine oxidase gene methylation in OCD	Monoaminergic	Monoaminergic; Epigenetic & Gene regulation	MAOA methylation	MAOA methylation ↑
Schiele2020	2020	Monoamine Oxidase A Hypomethylation in OCD: Reversibility By Psychotherapy?	Epigenetic & Gene regulation	Monoaminergic; Epigenetic & Gene regulation	MAOA methylation	MAOA methylation ↓ (baseline), MAOA methylation ↑ (post-CBT), OXTR methylation ↑ (baseline), OXTR methylation ↓ (responders)
Shukla2020	2020	SLC1A1 Gene Polymorphism and OCD (India sample)	Glutamatergic / GABAergic	Glutamatergic / GABAergic	SLC1A1 rs3056 GG genotype	SLC1A1 rs3056 GG genotype ↑
Singh2020	2020	Serotonin-related gene expression in OCD	Monoaminergic	Monoaminergic; Epigenetic & Gene regulation	SLC6A4 mRNA; TPH2 mRNA	TPH2 mRNA ↑, SLC6A4 mRNA ↑
Taylor2020	2020	Cytokine levels in pediatric autoimmune neuropsychiatric disorders	Immune & Inflammatory	Immune & Inflammatory	IL-1β; IL-6; TNF-ALPHA	IL-6 ↑, IL-1β ↑, TNF-ALPHA ↑
Thomas2020	2020	Chronic inflammation markers and OCD symptom persistence	Immune & Inflammatory	Immune & Inflammatory	IL-10; IL-6; TNF alpha	IL-6 ↑, TNF alpha↑, IL-10 ↓
Turna2020	2020	The gut microbiome and inflammation in OCD patients: A pilot study	Immune & Inflammatory	Immune & Inflammatory	CRP	CRP ↑
Turna2020	2020	The gut microbiome and inflammation in OCD patients	Immune & Inflammatory	Immune & Inflammatory	CRP; IL-6; TNF-α	CRP ↑, IL-6 ↔, TNF-α ↔
Valdez2020	2020	Epigenetic modulation of immune genes in OCD	Immune & Inflammatory	Immune & Inflammatory; Epigenetic & Gene regulation	IL-6 methylation; TNF-ALPHAmethylation	IL-6 methylation ↑, TNF-ALPHAmethylation ↑
Viol2020	2020	Multi-level assessment of obsessive-compulsive disorder (OCD) reveals relations between neural and neurochemical levels	Monoaminergic	Monoaminergic; Immune & Inflammatory; HPA axis & Neuroendocrine	Cortisol; Dopamine; IL-6	Cortisol ↑, IL-6 ↑, Dopamine ↑
White2020	2020	Antineuronal antibodies in PANS/PANDAS-related OCD	Immune & Inflammatory	Immune & Inflammatory	Anti-basal ganglia antibodies; IL-1 β	Anti-basal ganglia antibodies ↑, IL-1 β ↑
Xu2020	2020	Inflammation and decision-making circuits in OCD	Immune & Inflammatory	Immune & Inflammatory	CRP; IL-6; TNF-ALPHA	IL-6 ↑, TNF-ALPHA↑, CRP ↑
Yue2020	2020	Dysregulated plasma miRNA-132 and miRNA-134 in OCD	Epigenetic & Gene regulation	Epigenetic & Gene regulation	miRNA-132; miRNA-134	miRNA-132 ↑, miRNA-134 ↑
Abdolhosseinzadeh2019	2019	Glutamate transporter (SLC1A1) in Iranian OCD patients	Glutamatergic / GABAergic	Glutamatergic / GABAergic; Epigenetic & Gene regulation	rs3780413)	SLC1A1 SNPs (rs2228622, rs3780413) ↑ (treatment response)
Arnold2019	2019	SLC1A1 polymorphisms and glutamate transport in OCD	Glutamatergic / GABAergic	Glutamatergic / GABAergic	Glutamate	SLC1A1 expression altered, Glutamate ↑
Bhatia2019	2019	Immune and oxidative stress profiles in adult-onset OCD	Oxidative & Nitrosative / Mitochondrial	Immune & Inflammatory; Oxidative & Nitrosative / Mitochondrial	IL-6; MDA; SOD	MDA ↑, IL-6 ↑, SOD ↓
Chen2019	2019	Right thalamic glutamate level and connectivity in unmedicated OCD	Glutamatergic / GABAergic	Glutamatergic / GABAergic	Glutamate	Glutamate ↑ (Right Thalamus)
Choudhury2019	2019	Glutamatergic and GABAergic imbalance in OCD	Glutamatergic / GABAergic	Glutamatergic / GABAergic	GABA; Glutamate	Glutamate ↑, GABA ↓
Costa2019	2019	Tryptophane-kynurenine pathway in OCD patients	Other Peripheral / Metabolic	Other Peripheral / Metabolic	Kynurenine; Quinolinic acid; Tryptophan	Tryptophan ↓, Kynurenine ↑, Quinolinic acid ↑
Cotrin2019	2019	Gender-specific associations of DAT1 polymorphisms with OCD	Monoaminergic	Monoaminergic	DAT1 10R allele; DAT1 9/9; DAT1 T-allele	DAT1 10R allele ↓ (men), DAT1 9/9 ↑ (men), DAT1 T-allele ↑ (obsession severity)
D'Addario2019	2019	BDNF methylation and hydroxymethylation in OCD	Neurotrophic & Plasticity	Epigenetic & Gene regulation; Neurotrophic & Plasticity	BDNF expression; BDNF methylation; hydroxymethylation	BDNF expression ↑, BDNF methylation ↑, hydroxymethylation ↑ (exon I)
Delgado-Acevedo2019	2019	Behavioral and synaptic alterations relevant to OCD in mice with increased EAAT3 expression	Glutamatergic / GABAergic	Glutamatergic / GABAergic; Oxidative & Nitrosative / Mitochondrial	EAAT3; NMDA receptor subunit alteration	EAAT3 ↑, NMDA receptor subunit alteration ↑
Guerra2019	2019	Inflammation and immune activation in refractory OCD	Immune & Inflammatory	Immune & Inflammatory	CRP; IL-17; TNF-ALPHA	IL-17 ↑, TNF-ALPHA↑, CRP ↑
Gupta2019	2019	Mitochondrial dysfunction in OCD	Oxidative & Nitrosative / Mitochondrial	Oxidative & Nitrosative / Mitochondrial	ATP; Glutathione; MDA	MDA ↑, Glutathione ↓, ATP ↓
Kang2019	2019	Changes of motor cortical excitability in OCD	Glutamatergic / GABAergic	Glutamatergic / GABAergic	Cortical Silent Period; Intracortical Facilitation	Cortical Silent Period ↓, Intracortical Facilitation ↓
Karagüzel2019	2019	Blood levels of IL-1β, IL-6, TNF-α and cognition in OCD	Immune & Inflammatory	Immune & Inflammatory	IL-1β; IL-6; TNF-α	IL-1β ↑, IL-6 ↑, TNF-α ↑
Khosla2019	2019	Gene expression of monoamine oxidase in OCD	Epigenetic & Gene regulation	Epigenetic & Gene regulation	MAO-A mRNA; MAO-B mRNA	MAO-A mRNA ↑, MAO-B mRNA ↑
Malhotra2019	2019	Dopamine receptor gene methylation in OCD	Monoaminergic	Monoaminergic; Epigenetic & Gene regulation	DRD2 methylation; DRD4 methylation	DRD2 methylation ↑, DRD4 methylation ↑
Moghaddam2019	2019	Plasma neuroactive amino acids and nitric oxide levels in patients with OCD	Glutamatergic / GABAergic	Glutamatergic / GABAergic; Oxidative & Nitrosative / Mitochondrial	Aspartate; Glutamate; Glycine; NO	Glutamate ↑, Aspartate ↑, Glycine ↑, NO ↑
Moreira2019	2019	S100B as a marker of blood-brain barrier in OCD	Other Peripheral / Metabolic	Other Peripheral / Metabolic	S100B	S100B ↑
Parmar2019	2019	Brain neurochemistry in unmedicated OCD and escitalopram effect	Glutamatergic / GABAergic	Glutamatergic / GABAergic	Glx; mI; tCho	Glx ↑, tCho ↑, mI ↑ (Thalamus); Glx ↓, tCho ↓ (post-escitalopram)
Shah2019	2019	Dopaminergic gene expression and symptom severity	Monoaminergic	Monoaminergic	DAT1 mRNA; DRD2 mRNA	DRD2 mRNA ↑, DAT1 mRNA ↑
Shrivastava2019	2019	SVM-based classification of OCD via oxidative stress biomarkers	Oxidative & Nitrosative / Mitochondrial	Oxidative & Nitrosative / Mitochondrial; HPA axis & Neuroendocrine	Catalase; Cortisol; GPx; MDA; SOD	SOD ↓, GPx ↓, Catalase ↓, MDA ↑, Cortisol ↑
Singh2019	2019	Oxidative stress and cytokine imbalance in early OCD	Immune & Inflammatory	Monoaminergic; Immune & Inflammatory; Oxidative & Nitrosative / Mitochondrial	Glutathione; IL-6; MDA	MDA ↑, Glutathione ↓, IL-6 ↑
Sun2019	2019	Basolateral amygdala input to medial PFC and OCD-like checking	Glutamatergic / GABAergic	Glutamatergic / GABAergic	mPFC Glutamate	mPFC Glutamate ↓ (via BLAGlu input)
Tripathi2019	2019	Gene expression of oxidative stress enzymes in OCD	Oxidative & Nitrosative / Mitochondrial	Monoaminergic; Oxidative & Nitrosative / Mitochondrial	GPx; MDA; SOD1	SOD1 ↓, GPx ↓, MDA ↑
Uçar2019	2019	Simple inflammation markers in adolescents with OCD	Immune & Inflammatory	Immune & Inflammatory	Lymphocytes; PCT; Platelets; RDW	Lymphocytes ↓, RDW ↓, Platelets ↓, PCT ↓
Duarte2018	2018	Kynurenic acid and glutamate imbalance in OCD	Glutamatergic / GABAergic	Glutamatergic / GABAergic; Other Peripheral / Metabolic	Glutamate; Kynurenic acid	Kynurenic acid ↑, Glutamate ↑
Erbay2018	2018	Serum cytokines in drug-free OCD patients	Immune & Inflammatory	Immune & Inflammatory; HPA axis & Neuroendocrine	IL-1; IL-2; IL-6; TNF-α	IL-1 ↑, IL-2 ↓, IL-6 ↓, TNF-α ↓
Erbay2018	2018	Neurosteroid alterations in OCD and gender differences	Immune & Inflammatory	Immune & Inflammatory; HPA axis & Neuroendocrine	Cortisol; DHEA; Testosterone	DHEA ↑, Cortisol ↑ (females), Cortisol ↑, Testosterone ↓ (males)
Ferrer2018	2018	FKBP5 polymorphisms and HPA axis feedback in OCD	HPA axis & Neuroendocrine	HPA axis & Neuroendocrine; Epigenetic & Gene regulation	FKBP5 variant (rs9470079-A) → DSTR	FKBP5 variant (rs9470079-A) → DSTR ↓
Ghosh2018	2018	Immune markers in OCD and comorbid depression	Immune & Inflammatory	Immune & Inflammatory	IL-10; IL-6; TNF-ALPHA	IL-6 ↑, TNF-ALPHA↑, IL-10 ↓
Gilbert2018	2018	Brain glutamate and treatment response in OCD	Glutamatergic / GABAergic	Glutamatergic / GABAergic	Glutamate	Glutamate ↑ (ACC), treatment responders ↓
Gomes2018	2018	Association of serotonin transporter gene polymorphisms with familial OCD	Monoaminergic	Monoaminergic; Epigenetic & Gene regulation	14-A/14-A genotype; SLC6A4 rs25532 CC	SLC6A4 rs25532 CC ↑, 14-A/14-A genotype ↑
Gönenir2018	2018	Serum IL-1, IL-2, IL-4, IL-6, IL-10, TNF-α, and IFN-γ in drug-free OCD	Immune & Inflammatory	Immune & Inflammatory	IFN-γ; IL-1; IL-10; IL-2; IL-4; IL-6; TNF-α	IL-1 ↑, IL-2 ↓, IL-6 ↓, TNF-α ↓, IL-4 ↔, IL-10 ↔, IFN-γ ↔
Grünblatt2018	2018	Combining genetic and epigenetic parameters of the serotonin transporter gene in OCD	Monoaminergic	Monoaminergic; HPA axis & Neuroendocrine; Epigenetic & Gene regulation	SLC6A4 methylation; Salivary cortisol	SLC6A4 methylation ↑ (saliva, pediatric OCD), Salivary cortisol ↑
Isomura2018	2018	Metabolic and cardiovascular risks in OCD	Other Peripheral / Metabolic	Other Peripheral / Metabolic	CVD; Obesity; T2DM	Obesity ↑, T2DM ↑, CVD ↑ in OCD
Kenezloi2018	2018	Serotonin transporter polymorphisms in early-onset OCD	Monoaminergic	Monoaminergic; Epigenetic & Gene regulation	5-HTTLPR L allele; intronic variants	5-HTTLPR L allele ↑ (not significant), intronic variants ↔
Khan2018	2018	Elevated oxidative stress in adolescents with OCD	Oxidative & Nitrosative / Mitochondrial	Monoaminergic; Oxidative & Nitrosative / Mitochondrial	Glutathione; MDA; SOD	MDA ↑, SOD ↓, Glutathione ↓
Kim2018	2018	Glutamate Transporter Polymorphisms and Empathy in OCD	Glutamatergic / GABAergic	Glutamatergic / GABAergic; Epigenetic & Gene regulation	SLC1A1 C-T-G haplotype; SNPs	SLC1A1 C-T-G haplotype ↑ (personal distress), SNPs ↔ with OCD
Kumari2018	2018	Oxidative stress markers in pediatric OCD	Oxidative & Nitrosative / Mitochondrial	Monoaminergic; Oxidative & Nitrosative / Mitochondrial	8-OHdG; Glutathione; SOD	8-OHdG ↑, Glutathione ↓, SOD ↓
Lee2018	2018	GABA dysfunction in orbitofrontal cortex of OCD	Glutamatergic / GABAergic	Glutamatergic / GABAergic	GABA	GABA ↓ (OFC)
Moon2018	2018	Neurofunctional & Metabolic Abnormalities in OCD	Glutamatergic / GABAergic	Glutamatergic / GABAergic; Other Peripheral / Metabolic	Choline/Cr; Glutamine-glutamate/Cr; NAA/Cr	Glutamine-glutamate/Cr ↑, NAA/Cr ↓, Choline/Cr ↓ (DLPFC)
Moon2018	2018	Neurofunctional & metabolic abnormalities in OCD	Glutamatergic / GABAergic	Glutamatergic / GABAergic; Other Peripheral / Metabolic	Cho/Cr; Glx/Cr; NAA/Cr	NAA/Cr ↓, Cho/Cr ↓, Glx/Cr ↑ (DLPFC)
Naaijen2018	2018	Striatal structure and its association with NAA and glutamate in ASD and OCD	Glutamatergic / GABAergic	Glutamatergic / GABAergic	Glutamate; NAA	NAA ↓ (ASD), Glutamate ↑ (ASD), no OCD-specific changes reported
O'Brien2018	2018	Biochemical markers of striatal desensitization in OCD-like mice	Glutamatergic / GABAergic	Glutamatergic / GABAergic	D-Serine; GABA; Per1	GABA ↑ (Striatum), D-Serine ↓, Per1 ↓
Park2018	2018	Metabolic abnormality in the right dorsolateral prefrontal cortex in OCD (Corrigendum + Original)	Glutamatergic / GABAergic	Glutamatergic / GABAergic; Other Peripheral / Metabolic	Glutamine/Glutamate; Myo-inositol	Myo-inositol ↑, Glutamine/Glutamate ↓ (right DLPFC)
Rashidi2018	2018	SLC6A4 Haplotype and Familial OCD in Iranian Patients	Monoaminergic	Monoaminergic	14-A/14-A haplotype; SLC6A4 rs25532 CC	SLC6A4 rs25532 CC ↑, 14-A/14-A haplotype ↑
Sharma2018	2018	Oxidative stress and antioxidant enzyme levels in OCD	Oxidative & Nitrosative / Mitochondrial	Monoaminergic; Oxidative & Nitrosative / Mitochondrial	Catalase; Glutathione; MDA; SOD	MDA ↑, Glutathione ↓, SOD ↓, Catalase ↓
Sina2018	2018	5HT2A haplotypes and treatment response in Iranian OCD patients	Epigenetic & Gene regulation	Epigenetic & Gene regulation	HTR2A rs6313; rs6311-rs6313 haplotypes	HTR2A rs6313 ↑ (familial OCD in females), rs6311-rs6313 haplotypes ↑ (fluvoxamine responders)
Taylor2018	2018	Aberrant glutamate metabolism in OCD	Glutamatergic / GABAergic	Glutamatergic / GABAergic	Glutamate; Glutamine	Glutamate ↑, Glutamine ↑
Ullrich2018	2018	OCD-like behavior is caused by dysfunction of thalamo-amygdala circuits and upregulated TrkB/ERK-MAPK signaling as a result of SPRED2 deficiency	Neurotrophic & Plasticity	Monoaminergic; Neurotrophic & Plasticity	ERK-MAPK; SPRED2; TrkB	TrkB ↑, ERK-MAPK ↑, SPRED2 ↓
Vlcek2018	2018	Role of glutamatergic system in OCD with possible therapeutic implications	Glutamatergic / GABAergic	Glutamatergic / GABAergic	Glutamate	Glutamate ↑ (temporal lobes, CSTC circuit)
Wang2018	2018	Blood-based dynamic genomic signature for OCD	Epigenetic & Gene regulation	Epigenetic & Gene regulation	COPS7A; FIBP; FKBP1A; GOLGA8A; SDF4; TP73-AS1	COPS7A ↑, FKBP1A ↑, FIBP ↑, TP73-AS1 ↑, SDF4 ↑, GOLGA8A ↑
Winter2018	2018	Altered serotonergic and GABAergic neurotransmission in a mice model of OCD	Glutamatergic / GABAergic	Glutamatergic / GABAergic; Monoaminergic	GABA; Serotonin	Serotonin ↓ (mPFC), GABA ↑ (mPFC)
Wood2018	2018	Monoamine abnormalities in SAPAP3 knockout mice	Monoaminergic	Glutamatergic / GABAergic; Monoaminergic	5-HIAA; 5-HIAA/5-HT; DOPAC/DA; HVA/DA	5-HIAA ↑, 5-HIAA/5-HT ↑, DOPAC/DA ↑, HVA/DA ↑
Yu2018	2018	Reducing Astrocyte Calcium Signaling Alters Repetitive Behavior	Immune & Inflammatory	Immune & Inflammatory	Astrocyte Ca²⁺ signaling; GAT-3 dysregulation; → Self-grooming	GAT-3 dysregulation ↑, Astrocyte Ca²⁺ signaling ↓ → Self-grooming ↑
Bernaerts2017	2017	Long-term oxytocin and attachment	Neurotrophic & Plasticity	HPA axis & Neuroendocrine; Neurotrophic & Plasticity	Oxytocin; Social motivation; → Attachment avoidance	Oxytocin ↑ → Attachment avoidance ↓, Social motivation ↑
Celik2017	2017	DNA repair gene variants in OCD	Epigenetic & Gene regulation	Epigenetic & Gene regulation	XPD Gln+; XPD Lys/Lys genotype	XPD Lys/Lys genotype ↑, XPD Gln+ ↓
Fernandes2017	2017	Inflammatory profile in adult OCD patients	Immune & Inflammatory	Immune & Inflammatory	CRP; IL-10; IL-6	CRP ↑, IL-6 ↑, IL-10 ↓
Honda2017	2017	5-HTTLPR polymorphism and morphological changes in OCD	Monoaminergic	Monoaminergic; Epigenetic & Gene regulation	5-HTTLPR polymorphism	5-HTTLPR polymorphism ↑
Hood2017	2017	Effects of tryptophan depletion on selective serotonin reuptake inhibitor-reduced obsessive-compulsive symptoms	Other Peripheral / Metabolic	Other Peripheral / Metabolic	Tryptophan	Tryptophan ↓
Morris2017	2017	Autoantibodies and neuroinflammation in OCD	Immune & Inflammatory	Immune & Inflammatory	Anti-neuronal antibodies; IL-6	Anti-neuronal antibodies ↑, IL-6 ↑
Narayanaswamy2017	2017	Plasma insulin-like growth factor-1 levels and response to SSRI treatment	Neurotrophic & Plasticity	Neurotrophic & Plasticity	IGF-1	IGF-1 ↑ (associated with better SSRI response)
Servaes2017	2017	Preclinical molecular imaging of neuroreceptors in OCD model	Glutamatergic / GABAergic	Glutamatergic / GABAergic; Monoaminergic	D2R; mGluR5	D2R ↓, mGluR5 ↑ (CP, ACC, amygdala, entorhinal cortex, nucleus accumbens)
Sharma2017	2017	BDNF polymorphisms and serum levels in OCD	Neurotrophic & Plasticity	Neurotrophic & Plasticity	BDNF	BDNF ↓, Val66Met variant
Shrivastava2017	2017	A study of oxidative stress biomarkers in OCD	Oxidative & Nitrosative / Mitochondrial	Monoaminergic; Oxidative & Nitrosative / Mitochondrial	Catalase; Glutathione peroxidase; Malondialdehyde; SOD	Malondialdehyde ↑, Catalase ↓, SOD ↓, Glutathione peroxidase ↓
Shrivastava2017	2017	Oxidative stress biomarkers in OCD	Oxidative & Nitrosative / Mitochondrial	Monoaminergic; Oxidative & Nitrosative / Mitochondrial	Catalase; GSH-Px; MDA; SOD	MDA ↑, Catalase ↓, SOD ↓, GSH-Px ↓
Song2017	2017	Rare synaptogenesis-impairing mutations in SLITRK5 in OCD	Neurotrophic & Plasticity	Neurotrophic & Plasticity	SLITRK5 mutations; Synaptogenesis	SLITRK5 mutations ↑, Synaptogenesis ↓
Wang2017	2017	Peripheral SLC6A4 gene expression in OCD in Han Chinese	Monoaminergic	Monoaminergic	SLC6A4 expression	SLC6A4 expression ↓ (in males, trend only)
Zarei2017	2017	Inflammatory response to cognitive stress in OCD	Immune & Inflammatory	Immune & Inflammatory	IL-1 Β; IL-6	IL-6 ↑ post-stress, IL-1 Β ↑
Zike2017	2017	Rodent models of obsessive compulsive disorder: Relevance to translational studies	Monoaminergic	Glutamatergic / GABAergic; Monoaminergic	5-HT1B receptor; Corticosterone; Dopamine	Corticosterone ↑, 5-HT1B receptor ↑, Dopamine ↑
Zike2017	2017	SLC1A1/EAAT3 impacts basal ganglia activity and behavior	Monoaminergic	Glutamatergic / GABAergic; Monoaminergic	D1 receptor binding; Dopamine; EAAT3	EAAT3 ↓, Dopamine ↓, D1 receptor binding ↓ (dorsal striatum)
Ade2016	2016	Increased mGluR5 Signaling in OCD-like Mice	Glutamatergic / GABAergic	Glutamatergic / GABAergic	mGluR5 signaling	mGluR5 signaling ↑ (Striatum)
Cappi2016	2016	Epigenetic involvement of the oxytocin receptor gene in OCD	Epigenetic & Gene regulation	Epigenetic & Gene regulation	OXTR methylation	OXTR methylation ↑
Geller2016	2016	Neuroimmune changes in pediatric OCD with tics	Immune & Inflammatory	Monoaminergic; Immune & Inflammatory	IL-6; TNF-ALPHA; anti-dopamine antibodies	IL-6 ↑, TNF-ALPHA↑, anti-dopamine antibodies ↑
Goyal2016	2016	SOD1 gene expression and oxidative stress in OCD	Oxidative & Nitrosative / Mitochondrial	Monoaminergic; Oxidative & Nitrosative / Mitochondrial	MDA; SOD; SOD1 expression	SOD ↓, MDA ↑, SOD1 expression ↓
Humble2016	2016	Orgasm, SRIs, and plasma oxytocin in OCD	HPA axis & Neuroendocrine	HPA axis & Neuroendocrine	Oxytocin	Oxytocin ↑ (with delayed orgasm), correlated with anti-OCD effect
Jain2016	2016	Peripheral neurotrophins in OCD	Neurotrophic & Plasticity	Neurotrophic & Plasticity	BDNF; NGF	NGF ↓, BDNF ↓
Kilic2016	2016	Oxidative stress markers in pediatric OCD	Oxidative & Nitrosative / Mitochondrial	Monoaminergic; Oxidative & Nitrosative / Mitochondrial	CAT; Glutathione; MDA; SOD	MDA ↑, Glutathione ↓, SOD ↓, CAT ↓
Koning2016	2016	Rapid effects of deep brain stimulation on symptoms and neuroendocrine parameters in OCD	HPA axis & Neuroendocrine	HPA axis & Neuroendocrine	Prolactin; TSH	TSH ↑, Prolactin ↑ (after DBS reactivation)
Mahgoub2016	2016	MeCP2 and HDAC1/2 suppress repetitive behaviors via Sapap3 regulation	Epigenetic & Gene regulation	Epigenetic & Gene regulation	HDAC1/2; MeCP2; → Sapap3	MeCP2 ↓, HDAC1/2 ↓ → Sapap3 ↓
McGregor2016	2016	MAOA, MAOB, and COMT polymorphisms and early adversity in OCD	Monoaminergic	Monoaminergic	COMT gene interactions	MAOA, MAOB, COMT gene interactions ↑ (with childhood trauma)
McGregor2016	2016	MAOA, MAOB, COMT genes modify OCD risk with early trauma	Monoaminergic	Monoaminergic	MAOA/B-COMT interaction; MAOB haplotypes	MAOA/B-COMT interaction ↑, MAOB haplotypes ↑
Nissen2016	2016	DNA methylation at diagnosis and birth in adolescent OCD	Epigenetic & Gene regulation	Immune & Inflammatory; Epigenetic & Gene regulation; Neurotrophic & Plasticity	BDNF methylation; ESR1 methylation; GABBR1 methylation; MOG methylation	GABBR1 methylation ↑, ESR1 methylation ↑, MOG methylation ↑, BDNF methylation ↑
Ortiz2016	2016	Genetic variants of serotonin/glutamate pathways and ACC neurometabolites	Glutamatergic / GABAergic	Glutamatergic / GABAergic; Monoaminergic	Choline; Glutamate; Glutamine; Inositol	Glutamate ↑, Glutamine ↑, Inositol ↑, Choline ↑
Pittenger2016	2016	OCD is associated with an altered association between sensorimotor gating and cortical and subcortical 5-HT1b receptor binding	Monoaminergic	Monoaminergic	5-HT1D receptor availability altered	5-HT1D receptor availability altered ↔ (basal ganglia/thalamus ↓ correlation with PPI in OCD, ↑ in cortex)
Sampaio2016	2016	Higher serotonin bioavailability and ERP response	Monoaminergic	Monoaminergic	Platelet 5-HT	Platelet 5-HT ↑ → Better ERP response
Simsek2016	2016	Serum cytokine profiles in children with OCD show autoimmunity	Immune & Inflammatory	Immune & Inflammatory	IL-17A; IL-2; TNF-α	IL-17A ↑, IL-2 ↑, TNF-α↑
Umehara2016	2016	No association between BDNF Val66Met polymorphism and treatment response in OCD	Neurotrophic & Plasticity	Neurotrophic & Plasticity	BDNF Val66Met; BDNF secretion	BDNF secretion ↓ (Met allele), BDNF Val66Met ↔
Yue2016	2016	Genome-wide DNA methylation in OCD	Epigenetic & Gene regulation	Epigenetic & Gene regulation	/; DNA methylation	DNA methylation ↑/↓ (varied loci: BCYRN1, BCOR, FGF13, HLA-DRB1, ARX)
Brennan2015	2015	Rostral ACC glutamate metabolism and function in OCD	Glutamatergic / GABAergic	Glutamatergic / GABAergic; Oxidative & Nitrosative / Mitochondrial	Gln; Gln/Glu; Glu	Glu ↔, Gln ↔, Gln/Glu ↔ (rACC)
Cengiz2015	2015	SLC6A4 rs16965628 associated with OCD	Monoaminergic	Monoaminergic	SLC6A4 rs16965628 G allele	SLC6A4 rs16965628 G allele ↑
Cox2015	2015	Antineuronal Antibodies in OCD & Tics	Monoaminergic	Monoaminergic; Immune & Inflammatory	Anti-D1R; Anti-lysoganglioside; CaMKII activation	Anti-D1R ↑, Anti-lysoganglioside ↑, CaMKII activation ↑
Erbay2015	2015	Neurosteroid Levels in Patients with OCD	HPA axis & Neuroendocrine	HPA axis & Neuroendocrine	Cortisol; DHEA; Testosterone	DHEA ↑, Cortisol ↑, Testosterone ↓ (males)
Kandemir2015	2015	miRNA dysregulations in child and adolescent OCD	Epigenetic & Gene regulation	Epigenetic & Gene regulation	miR106b-5p; miR125b-5p; miR155a-5p; miR22-3p; miR24-3p	miR22-3p ↑, miR24-3p ↑, miR106b-5p ↑, miR125b-5p ↑, miR155a-5p ↑
Pittenger2015	2015	Glutamate Modulators in the Treatment of OCD	Glutamatergic / GABAergic	Glutamatergic / GABAergic	Glutamate dysregulation	Glutamate dysregulation ↑
Rao2015	2015	Cytokines in drug-naïve OCD	Immune & Inflammatory	Immune & Inflammatory	IL-10; IL-2; IL-4; IL-6; TNF-α	IL-2 ↑, IL-4 ↑, IL-6 ↑, IL-10 ↑, TNF-α ↑
Reus2015	2015	Evidence for altered kynurenine pathway in OCD	Other Peripheral / Metabolic	Other Peripheral / Metabolic	Kynurenine; Tryptophan	Kynurenine ↑, Tryptophan ↓
Rodriguez2015	2015	Ketamine effects on GABA and Glx in OCD	Glutamatergic / GABAergic	Glutamatergic / GABAergic	GABA; Glx	GABA ↑ (MPFC during ketamine), Glx ↔
Zhu2015	2015	Decreased thalamic glutamate in unmedicated OCD	Glutamatergic / GABAergic	Glutamatergic / GABAergic	Choline; Glutamate	Glutamate ↓ (mPFC, R Thalamus), Choline ↑ (L Thalamus)
Akkus2014	2014	mGluR5 binding in patients with OCD	Glutamatergic / GABAergic	Glutamatergic / GABAergic	mGluR5 binding	mGluR5 binding ↑ (Amygdala, ACC, OFC - correlated with obsessions)
Dallaspezia2014	2014	SLC1A1 polymorphism and age of onset in OCD	Glutamatergic / GABAergic	Glutamatergic / GABAergic; Epigenetic & Gene regulation	Extrasynaptic glutamate; SLC1A1 rs301430 polymorphism	SLC1A1 rs301430 polymorphism ↑, Extrasynaptic glutamate ↑
Lennertz2014	2014	5-HT3 receptor polymorphisms and OCD subtypes	Monoaminergic	Monoaminergic	5-HT3E (rs7627615 G allele)	5-HT3E (rs7627615 G allele) ↑ in OCD-Washing subtype
Mas2014	2014	Role of GAD2 and HTR1B in early-onset OCD	Glutamatergic / GABAergic	Glutamatergic / GABAergic; Monoaminergic	GAD2 rs8190748; HTR1B rs2000292	GAD2 rs8190748 ↑, HTR1B rs2000292 ↑ (gender-specific)
Salunke2014	2014	Nitric oxide in magnetic field induced OCD-like behavior	Oxidative & Nitrosative / Mitochondrial	Oxidative & Nitrosative / Mitochondrial	NO	NO ↑
Tang2014	2014	Genome-wide association in canine model of OCD	Epigenetic & Gene regulation	Epigenetic & Gene regulation	PGCP variants	CDH2, CTNNA2, ATXN1, PGCP variants ↑
Wan2014	2014	Striatal synaptic dysfunction in SAPAP3 knockout mouse model	Glutamatergic / GABAergic	Glutamatergic / GABAergic	AMPA receptor-mediated transmission	AMPA receptor-mediated transmission ↓ (corticostriatal)
Kawano2013	2013	Salivary α-amylase and cortisol in OCD	HPA axis & Neuroendocrine	HPA axis & Neuroendocrine	Cortisol; sAA	sAA ↑ (baseline and post-stress), Cortisol ↔
Lennertz2013	2013	NPSR1 Asn107Ile variant influences OCD onset	Glutamatergic / GABAergic	Glutamatergic / GABAergic	Glutamate; NPS tone	NPS tone ↓ (Asn107), Glutamate ↔
Mas2013	2013	Common genetic background in AN and OCD	Neurotrophic & Plasticity	Glutamatergic / GABAergic; Monoaminergic; Epigenetic & Gene regulation; Neurotrophic & Plasticity	CDH9; GRIA3; NTRK3; OLIG2; SLC18A1; TPH2	TPH2 ↑, GRIA3 ↑, SLC18A1 ↑, CDH9 ↑, OLIG2 ↑, NTRK3 ↑
Papakosta2013	2013	5-HT2C Receptors and OCD-like Behavior in Rats	Monoaminergic	Monoaminergic	5-HT2C antagonism	5-HT2C antagonism ↓ mCPP-induced behavior
Porton2013	2013	Isoforms of the neuronal glutamate transporter gene, SLC1A1/EAAC1, negatively modulate glutamate uptake	Glutamatergic / GABAergic	Glutamatergic / GABAergic	Glutamate uptake; SLC1A1 splice variants	SLC1A1 splice variants ↑, Glutamate uptake ↓
Real2013	2013	SLC1A1 gene variants and stress interaction in pharmacoresistant OCD	Glutamatergic / GABAergic	Glutamatergic / GABAergic	SLC1A1 rs3087879	SLC1A1 rs3087879 ↑ (treatment resistance without life stress)
Rodriguez2013	2013	In vivo neurochemical effects of ketamine in OCD	Glutamatergic / GABAergic	Glutamatergic / GABAergic	GABA	GABA ↑ (post-ketamine), GABA ↓ (baseline in OCD vs. normal)
Rrusso2013	2013	Decreased HGF and GABA in OCD	Other Peripheral / Metabolic	Glutamatergic / GABAergic; Other Peripheral / Metabolic	GABA; HGF; uPA; uPAR	HGF ↓, GABA ↓, uPA ↓, uPAR ↓ (all correlated with symptom severity)
Stewart2013	2013	GWAS of OCD and epigenetic enrichment	Epigenetic & Gene regulation	Epigenetic & Gene regulation	eQTL enrichment; methylation QTLs	eQTL enrichment ↑, methylation QTLs ↑
Taj2013	2013	DRD4 gene and OCD: Do symptom dimensions have specific genetic correlates?	Monoaminergic	Monoaminergic	7R allele; DRD4 2R allele	DRD4 2R allele ↑ (symmetry), 7R allele ↑ (females with OCD)
Tukel2013	2013	COMT Val158Met and executive functions in OCD	Monoaminergic	Monoaminergic	Dopamine	Dopamine ↑ (prefrontal cortex, Met allele)
Tükel2013	2013	COMT Val158Met Polymorphism and Executive Functions in OCD	Monoaminergic	Monoaminergic; Epigenetic & Gene regulation	COMT Met allele	COMT Met allele ↑ (dopamine ↑, executive function ↓)
Wen2013	2013	rCBF characteristics and treatment response in OCD	Other Peripheral / Metabolic	Other Peripheral / Metabolic	rCBF	rCBF ↑ (forebrain), rCBF ↓ (posterior brain)
Wu2013	2013	SLC1A1 and early-onset OCD in Han Chinese	Glutamatergic / GABAergic	Glutamatergic / GABAergic	A-A-C-C haplotype; SLC1A1 rs10491734	SLC1A1 rs10491734 ↑, A-A-C-C haplotype ↑
Alonso2012	2012	NMDA receptor GRIN2B gene and OCD	Glutamatergic / GABAergic	Glutamatergic / GABAergic	GRIN2B rs1805476	GRIN2B rs1805476 ↑ (contamination/cleaning symptoms)
Ari2012	2012	Serum adiponectin and resistin in OCD	Other Peripheral / Metabolic	Other Peripheral / Metabolic	Adiponectin; Resistin	Adiponectin ↓, Resistin ↑
Cappi2012	2012	TNF-alpha gene polymorphism and OCD	Immune & Inflammatory	Immune & Inflammatory	TNF-α rs361525 A allele	TNF-α rs361525 A allele ↑
Fan2012	2012	White matter changes in OCD before/after SSRI	Other Peripheral / Metabolic	Other Peripheral / Metabolic	RD	RD ↑ (striatum, midbrain), RD ↓ after SSRI
Fontenelle2012	2012	Neurotrophic factors in OCD	Immune & Inflammatory	Immune & Inflammatory; Neurotrophic & Plasticity	BDNF; GDNF; NGF	BDNF ↓, NGF ↑, GDNF ↑
Fontenelle2012	2012	A cytokine study of adult patients with OCD	Immune & Inflammatory	Immune & Inflammatory; Neurotrophic & Plasticity	CCL3; CXCL8; sTNFR1; sTNFR2	CCL3 ↑, CXCL8 ↑, sTNFR1 ↑, sTNFR2 ↑
Liu2012	2012	Interleukin-12 1188A/C polymorphism in OCD	Immune & Inflammatory	Immune & Inflammatory; Epigenetic & Gene regulation	IL-12; IL-12 1188A/C polymorphism	IL-12 ↑ (baseline), IL-12 1188A/C polymorphism ↔
Orhan2012	2012	Oxidative stress & mitochondrial genes in OCD	Oxidative & Nitrosative / Mitochondrial	Monoaminergic; Oxidative & Nitrosative / Mitochondrial	Glutathione; MDA; MnSOD CC; UCP-2 DD	MDA ↑, Glutathione ↓, MnSOD CC ↑, UCP-2 DD ↑
Orhan2012	2012	Genetic variants in mitochondrial proteins in OCD	Oxidative & Nitrosative / Mitochondrial	Monoaminergic; Oxidative & Nitrosative / Mitochondrial	GSH; MDA; SOD2 CC genotype → Oxidative stress	MDA ↑, GSH ↓; SOD2 CC genotype → Oxidative stress ↑
Richter2012	2012	Evidence for Cortical Inhibitory and Excitatory Dysfunction in OCD	Glutamatergic / GABAergic	Glutamatergic / GABAergic; Oxidative & Nitrosative / Mitochondrial	GABA(B); NMDA	GABA(B) ↓, NMDA ↑
Shanahan2012	2012	Serotonin 1B receptor-induced mouse model of OCD	Monoaminergic	Monoaminergic	5-HT1B; downregulated by SRI	5-HT1B ↑ (Orbitofrontal Cortex), downregulated by SRI ↓
Veenstra-VanderWeele2012	2012	Functional studies and rare variant screening of SLC1A1/EAAC1 in males with OCD	Glutamatergic / GABAergic	Glutamatergic / GABAergic	SLC1A1 Thr164Ala	SLC1A1 Thr164Ala ↓ (Vmax ↓, Km ↓)
Vermeire2012	2012	Serotonin 2A, SERT and DAT in dogs with compulsive behavior	Monoaminergic	Monoaminergic	/; 5-HT2A; DAT; SERT	5-HT2A ↓ (frontal/temporal), DAT ↑/↓ (striatum), SERT ↓ (thalamus)
Walitza2012	2012	HTR2A promoter polymorphism and CNV in early-onset OCD	Epigenetic & Gene regulation	Epigenetic & Gene regulation	CNV deletion; HTR2A -1438A allele	HTR2A -1438A allele ↑, CNV deletion ↑ (earlier onset, severity)
Bailey2011	2011	SLC1A1 mutations and glutamate transport	Glutamatergic / GABAergic	Glutamatergic / GABAergic	Aspartate; SLC1A1 mutation → Glutamate	SLC1A1 mutation → Glutamate ↓, Aspartate ↓ (transport dysfunction)
Besiroglu2011	2011	Neural systems in OCD with autogenous vs. reactive obsessions	Other Peripheral / Metabolic	Other Peripheral / Metabolic	NAA; NAA/Cr	NAA/Cr ↓ (ACC, Am+Hpp), NAA ↑ (Am+Hpp post-treatment)
da2011	2011	Tryptophan hydroxylase 2 gene variants and OCD	Other Peripheral / Metabolic	Epigenetic & Gene regulation; Neurotrophic & Plasticity; Other Peripheral / Metabolic	C-A-T)	TPH2 haplotypes (T-C-T, C-A-T) ↑
da2011	2011	BDNF Val66Met polymorphism and decision making in OCD	Other Peripheral / Metabolic	Epigenetic & Gene regulation; Neurotrophic & Plasticity; Other Peripheral / Metabolic	BDNF activity	BDNF activity ↓ (Met allele carriers)
Hesse2011	2011	Serotonin transporter availability in early- vs. late-onset OCD	Monoaminergic	Monoaminergic	SERT	SERT ↓ (LO-OCD, limbic/paralimbic regions)
Kelmendi2011	2011	Polymorphisms in HCN4 and OCD	Epigenetic & Gene regulation	Epigenetic & Gene regulation	HCN4 rs12905211 T allele	HCN4 rs12905211 T allele ↑
Liu2011	2011	COMT -287A/G polymorphism and OCD in Chinese Han	Monoaminergic	Monoaminergic; Epigenetic & Gene regulation	COMT -287 GG genotype	COMT -287 GG genotype ↑ (OCD risk)
Liu2011	2011	Serotonin and catecholamine gene analysis in Chinese OCD	Monoaminergic	Monoaminergic; Epigenetic & Gene regulation	5-HT2A -1438G/A promoter polymorphism	5-HT2A -1438G/A promoter polymorphism ↑
Lord2011	2011	Stress response in postpartum OCD	HPA axis & Neuroendocrine	HPA axis & Neuroendocrine	Alpha-amylase; Cortisol	Cortisol ↑, Alpha-amylase ↑
Sampaio2011	2011	Association Between Polymorphisms in GRIK2 Gene and OCD	Glutamatergic / GABAergic	Glutamatergic / GABAergic; Epigenetic & Gene regulation	GRIK2 rs1556995; rs1417182	GRIK2 rs1556995 ↑, rs1417182 ↑
Samuels2011	2011	Family-based association study of glutamate transporter gene SLC1A1	Glutamatergic / GABAergic	Glutamatergic / GABAergic; Epigenetic & Gene regulation	SLC1A1 haplotype (rs4740788-rs10491734-rs10491733)	SLC1A1 haplotype (rs4740788-rs10491734-rs10491733) ↑ (OCD risk in males)
Sayyah2011	2011	Serum levels of interleukin-6 and TNF-α in OCD patients	Immune & Inflammatory	Immune & Inflammatory	IL-6; TNF-α	IL-6 ↑, TNF-α ↑
Delorme2010	2010	Reduced 3-O-Methyl-Dopa Levels in OCD Patients and Their Unaffected Parents Is Associated with the Low Activity M158 COMT Allele	Monoaminergic	Monoaminergic	3-OMD; COMT M158 allele	3-OMD ↓, COMT M158 allele ↑ (low activity)
Fluitman2010	2010	Disgust-induced changes in TNF-α, IL-6, Noradrenaline	Immune & Inflammatory	Monoaminergic; Immune & Inflammatory	IL-6; Noradrenaline; TNF-α	TNF-α ↓, IL-6 ↓, Noradrenaline ↑ (during disgust provocation)
Matsumoto2010	2010	Reduced serotonin transporter binding in insular cortex in OCD	Monoaminergic	Monoaminergic	SERT	SERT ↓ (Insular Cortex, OFC)
Olver2010	2010	Dopamine D1 receptor binding in ACC in OCD	Monoaminergic	Monoaminergic	D1 receptor binding	D1 receptor binding ↓ (ACC)
Tibrewal2010	2010	SLC6A4 polymorphisms in South Indian OCD patients	Monoaminergic	Monoaminergic; Epigenetic & Gene regulation	5-HTTLPR; Severity	5-HTTLPR ↔ (no association), Severity ↑ (A/G genotype)
Wang2010	2010	A screen of SLC1A1 for OCD-related alleles	Glutamatergic / GABAergic	Glutamatergic / GABAergic; Epigenetic & Gene regulation	SLC1A1 T164A variant	SLC1A1 T164A variant ↑
Atmaca2009	2009	Plasma adiponectin in OCD	Other Peripheral / Metabolic	Other Peripheral / Metabolic	Adiponectin	Adiponectin ↓
Bhattacharyya2009	2009	Anti-brain autoantibodies and excitatory neurotransmitters in OCD	Glutamatergic / GABAergic	Glutamatergic / GABAergic	Autoantibodies; CSF Glutamate; Glycine	CSF Glutamate ↑, CSF Glycine ↑, Autoantibodies ↑ (BG/Thalamus)
da2009	2009	OCD and 5-HTTLPR	Monoaminergic	Monoaminergic	5-HTTLPR La allele	5-HTTLPR La allele ↑
Kim2009	2009	5-HT1Dβ receptor gene polymorphism in Korean males with OCD	Monoaminergic	Monoaminergic	5-HT1Dβ G861C G allele	5-HT1Dβ G861C G allele ↑
Marazziti2009	2009	Adenylate-cyclase activity in platelets of OCD patients	Immune & Inflammatory	Monoaminergic; Immune & Inflammatory	Beta-adrenergic receptor sensitivity	Beta-adrenergic receptor sensitivity ↑
Marazziti2009	2009	Normalisation of immune cell imbalance after pharmacological treatment in OCD	Immune & Inflammatory	Monoaminergic; Immune & Inflammatory	CD4+; CD4+/CD8+ ratio; CD8+	CD8+ ↓, CD4+ ↑ (post-treatment), CD4+/CD8+ ratio ↑
Marazziti2009	2009	Adenylate-cyclase activity in platelets of OCD patients	Immune & Inflammatory	Monoaminergic; Immune & Inflammatory	Adenylate cyclase sensitivity; β-adrenergic receptor supersensitivity	Adenylate cyclase sensitivity ↑, β-adrenergic receptor supersensitivity ↑
Olver2009	2009	Dopamine D2 receptor binding in the striatum of patients with OCD	Monoaminergic	Monoaminergic	D2 receptor binding	D2 receptor binding ↓ (Caudate, Putamen)
Shugart2009	2009	Family-based association study of SLC1A1 in OCD	Glutamatergic / GABAergic	Glutamatergic / GABAergic; Epigenetic & Gene regulation	SLC1A1 SNP rs301443	SLC1A1 SNP rs301443 ↑
Umathe2009	2009	Neurosteroids modulate compulsive and persistent behavior in rodents	HPA axis & Neuroendocrine	Oxidative & Nitrosative / Mitochondrial; HPA axis & Neuroendocrine	Allopregnanolone; DHEAS; Progesterone	Allopregnanolone ↑, DHEAS ↑, Progesterone ↑
Wang2009	2009	Low expression of catecholamine-O-methyl-transferase gene in OCD	Monoaminergic	Monoaminergic	COMT expression	COMT expression ↓
Wendland2009	2009	Haplotype for SLC1A1 expression and OCD association	Glutamatergic / GABAergic	Glutamatergic / GABAergic	SLC1A1 expression	SLC1A1 expression ↑ (haplotype-linked SNPs: rs3087879, rs301430, rs7858819)
Flaisher-Grinberg2008	2008	Role of 5-HT2A and 5-HT2C receptors in OCD rat model	Monoaminergic	Monoaminergic	5-HT2C antagonism	5-HT2C antagonism leads to ↓ compulsive behavior
Hounie2008	2008	TNF-alpha polymorphisms are associated with OCD	Immune & Inflammatory	Immune & Inflammatory; Epigenetic & Gene regulation	-238 A allele; TNF-α -308 A allele	TNF-α -308 A allele ↑, -238 A allele ↑
Liang2008	2008	SLC1A1 and 14q linkage in OCD with hoarding	Glutamatergic / GABAergic	Glutamatergic / GABAergic	14q locus interaction; SLC1A1	SLC1A1 ↑, 14q locus interaction ↑
Walitza2008	2008	Transmission disequilibrium in early-onset OCD: Dopaminergic genes	Monoaminergic	Monoaminergic	4R allele; DRD4 7R/2R alleles	DRD4 7R/2R alleles ↑, 4R allele ↓
Wendland2008	2008	Gain-of-function haplotype at SLC6A4 associates with OCD	Monoaminergic	Monoaminergic	SLC6A4 expression	SLC6A4 expression ↑ (rs25532, 5-HTTLPR)
Yücel2008	2008	ACC glutamate-glutamine levels predict symptoms in female OCD	Glutamatergic / GABAergic	Glutamatergic / GABAergic	Glx; Myo-inositol	Glx ↓ (ACC, females), Myo-inositol ↑ (Right ACC)
Zitterl2008	2008	SERT availability change during clomipramine in OCD	Monoaminergic	Monoaminergic	SERT availability	SERT availability ↓ 48% (Thalamus & Hypothalamus after clomipramine)
Arrojo2007	2007	Platelet monoamine oxidase activity in OCD	Monoaminergic	Monoaminergic	MAO activity	MAO activity ↓ (in aggressive obsessions subgroup)
Baca-Garcia2007	2007	OCD and intron 2 VNTR polymorphism of SERT	Monoaminergic	Monoaminergic; Epigenetic & Gene regulation	Stin2.12 allele	Stin2.12 allele ↑ (SLC6A4)
Camarena2007	2007	DRD4 gene association study in OCD	Monoaminergic	Monoaminergic	DRD4 allele 411	DRD4 allele 411 ↓
Dickel2007	2007	Serotonin system gene association in early-onset OCD	Monoaminergic	Monoaminergic	5-HTTLPR S allele; HTR2A rs6311	5-HTTLPR S allele ↑ (females), HTR2A rs6311 ↑ (with tics)
Dickel2007	2007	Serotonin system genes in early-onset OCD	Monoaminergic	Monoaminergic	HTR2A rs6311; SLC6A4 5-HTTLPR S allele	SLC6A4 5-HTTLPR S allele ↑ (female), HTR2A rs6311 ↑ (tic-OCD)
Emül2007	2007	Ghrelin and leptin levels in OCD	Other Peripheral / Metabolic	Other Peripheral / Metabolic	Leptin; Unspecified	No significant change overall; OCD+MDD group → Ghrelin ↑, Leptin ↓
Hasselbalch2007	2007	Reduced midbrain-pons serotonin transporter binding in patients with OCD	Monoaminergic	Monoaminergic	SERT binding	SERT binding ↓ (midbrain-pons)
Kim2007	2007	Dopamine transporter density in basal ganglia in OCD	Monoaminergic	Monoaminergic	DAT	DAT ↓ (Right basal ganglia, post-SRI), correlated with symptom improvement
Kluge2007	2007	Nocturnal ACTH and cortisol secretion in OCD	HPA axis & Neuroendocrine	HPA axis & Neuroendocrine	ACTH; Cortisol	ACTH ↑, Cortisol ↑ (nocturnal, higher AUC in OCD)
Konuk2007	2007	TNF-α and IL-6 in OCD	Immune & Inflammatory	Immune & Inflammatory	IL-6; TNF-α	TNF-α ↑, IL-6 ↑
Kuloğlu2007	2007	Neopterin levels and DST in OCD	Immune & Inflammatory	Immune & Inflammatory	DST nonsuppression; Neopterin	Neopterin ↓ (OCD + Depression), DST nonsuppression ↑
Not2007	2007	Reduced serotonin transporter availability in OCD	Monoaminergic	Monoaminergic	SERT	SERT ↓ (Thalamus & Hypothalamus), inversely correlated with Y-BOCS
Pooley2007	2007	COMT met158 allele association with OCD in men	Monoaminergic	Monoaminergic	COMT met158 allele	COMT met158 allele ↑ (in men with OCD)
Stewart2007	2007	Association of the SLC1A1 glutamate transporter gene and OCD	Glutamatergic / GABAergic	Glutamatergic / GABAergic	SLC1A1 haplotype A/T/T	SLC1A1 haplotype A/T/T ↑ (males)
Sumitani2007	2007	Abnormal anterior cingulate NAA in OCD subgroup	Other Peripheral / Metabolic	Other Peripheral / Metabolic	NAA	NAA ↓ (ACC, in SSRI+antipsychotic responders)
Welch2007	2007	Cortico-striatal synaptic defects in Sapap3-mutant mice	Glutamatergic / GABAergic	Glutamatergic / GABAergic	Cortico-striatal transmission; SAPAP3	SAPAP3 ↓, Cortico-striatal transmission ↓
Wendland2007	2007	SLC6A4 and BDNF variants in OCD	Monoaminergic	Monoaminergic	5-HTTLPR/rs25531 nominal	5-HTTLPR/rs25531 nominal ↑ (not significant)
Zhang2007	2007	SERT phosphorylation altered by OCD-linked mutation	Monoaminergic	Monoaminergic	SERT I425V	SERT I425V ↑ (constitutive activity), PKG pathway dysregulated
Arnold2006	2006	Glutamate transporter gene SLC1A1 associated with OCD	Glutamatergic / GABAergic	Glutamatergic / GABAergic	SLC1A1 variants	SLC1A1 variants ↑ (rs301434, rs301435)
Denys2006	2006	DRD2 TaqI A2 and low-activity COMT in OCD	Monoaminergic	Monoaminergic	COMT low-activity allele; DRD2 A2 allele	Males: DRD2 A2 allele ↑, COMT low-activity allele ↑. Females: 5-HTTLPR S allele ↑), 5-HT2A G allele ↑ (familial, early-onset)
Dickel2006	2006	SLC1A1 association in early-onset OCD	Glutamatergic / GABAergic	Glutamatergic / GABAergic	rs301979 haplotype	SLC1A1 rs3780412, rs301430, rs301979 haplotype ↑ (males)
Hasler2006	2006	Factor analysis of YBOCS symptoms and 5-HTTLPR SERT polymorphism	Monoaminergic	Monoaminergic	5-HTTLPR S allele	5-HTTLPR S allele ↑ (symmetry-related symptoms)
Hu2006	2006	Serotonin transporter promoter gain-of-function genotypes are linked to OCD	Monoaminergic	Monoaminergic; Epigenetic & Gene regulation	HTT expression; SLC6A4 (HTTLPR) L-A allele	SLC6A4 (HTTLPR) L-A allele ↑, HTT expression ↑
Murphy2006	2006	Autoimmune markers in pediatric autoimmune OCD	Immune & Inflammatory	Immune & Inflammatory	ANA; Anti-streptococcal antibodies; IL-6	Anti-streptococcal antibodies ↑, ANA ↑, IL-6 ↑
Vulink2006	2006	Female hormones affect symptom severity in OCD	HPA axis & Neuroendocrine	HPA axis & Neuroendocrine	Estrogen/Progesterone fluctuations	Estrogen/Progesterone fluctuations ↔ (symptom severity ↑ premenstrual)
Adams2005	2005	5-HT2A receptor binding in caudate in OCD	Monoaminergic	Monoaminergic	5-HT2A receptor binding	5-HT2A receptor binding ↑ (Caudate); normalized with SSRI
Atmaca2005	2005	Serum leptin levels in OCD	Other Peripheral / Metabolic	HPA axis & Neuroendocrine; Other Peripheral / Metabolic	; Leptin	Leptin ↓ (OCD + Depression), ↔ in pure OCD
Chakrabarty2005	2005	CSF levels of glutamate and glycine in patients with OCD	Glutamatergic / GABAergic	Glutamatergic / GABAergic	Glutamate; Glycine	Glutamate ↑, Glycine ↑
Delorme2005	2005	Platelet serotonergic markers as endophenotypes	Monoaminergic	Monoaminergic	5-HT2A receptor; 5-HTT; IP3; Whole blood 5-HT	Whole blood 5-HT ↓, 5-HTT ↓, IP3 ↑, 5-HT2A receptor ↑, SERT I425V variant ↑
Delorme2005	2005	Platelet serotonergic markers in OCD families	Monoaminergic	Monoaminergic	5-HT; 5-HT2A; 5-HTT; IP3	5-HT ↓, 5-HTT ↓, IP3 ↑ (probands & parents), 5-HT2A ↑ (parents only)
Kim2005	2005	OCD symptom dimensions & SERT polymorphism	Monoaminergic	Monoaminergic	SERTPR L allele →	SERTPR L allele → ↑ Religious/somatic factor (no OCD risk association)
Marazziti2005	2005	Aggression and Platelet 3H-Paroxetine Binding in OCD	Monoaminergic	Monoaminergic	SERT binding	SERT binding ↓ (platelets)
Zai2005	2005	GABBR1 Gene as Susceptibility Factor in OCD	Glutamatergic / GABAergic	Glutamatergic / GABAergic; Epigenetic & Gene regulation	GABBR1 -7265A allele	GABBR1 -7265A allele ↑
Zhang2005	2005	SERT mutations alter binding affinity in OCD	Monoaminergic	Monoaminergic	SERT I425V mutation	SERT I425V mutation ↓ Sertraline potency
Arnold2004	2004	GRIN2B gene and OCD	Glutamatergic / GABAergic	Glutamatergic / GABAergic	GRIN2B 5072G-5988T haplotype	GRIN2B 5072G-5988T haplotype ↑
Camarena2004	2004	5-HT-1Dβ receptor gene and OCD severity	Monoaminergic	Monoaminergic	5-HT-1Dbeta G861 allele	5-HT-1Dbeta G861 allele ↑ (obsession severity)
Denys2004	2004	Dopaminergic D2 receptor binding in OCD	Immune & Inflammatory	Monoaminergic; Immune & Inflammatory	D2 receptor binding	D2 receptor binding ↓ (Left Caudate)
Denys2004	2004	TNF-α and NK activity in OCD	Immune & Inflammatory	Monoaminergic; Immune & Inflammatory	NK cell activity; TNF-α	TNF-α ↓, NK cell activity ↓
Hemmings2004	2004	Early- vs late-onset OCD: investigating genetic and clinical correlates	Monoaminergic	Monoaminergic; Epigenetic & Gene regulation	DRD4 polymorphism	DRD4 polymorphism ↑ (early-onset OCD)
Meira-Lima2004	2004	COMT, 5-HTT and 5HT2A polymorphisms in OCD	Epigenetic & Gene regulation	Epigenetic & Gene regulation	5HT2A C516T polymorphism	5HT2A C516T polymorphism ↑
Pogarell2004	2004	SERT and DAT availabilities correlate with auditory potentials	Monoaminergic	Monoaminergic	DAT; SERT	SERT ↔, DAT ↔ (correlate with neurophysiological signals)
Stengler-Wenzke2004	2004	Reduced serotonin transporter-availability in OCD	Monoaminergic	Monoaminergic	SERT	SERT ↓ (Thalamus, Midbrain, Brainstem)
van2004	2004	Enhanced Dopamine Transporter Density in Psychotropic-Naive OCD	Monoaminergic	Monoaminergic	DAT	DAT ↑ (Left Caudate, Left Putamen)
Joel2003	2003	Alleviation of compulsive pressing in rats by D1 blockade	Monoaminergic	Monoaminergic	D1 receptor activation	D1 receptor activation ↓ (compulsive behavior ↓)
Marazziti2003	2003	Decreased lymphocyte 3H-paroxetine binding in OCD	Monoaminergic	Monoaminergic	3H-paroxetine binding	3H-paroxetine binding ↓ (lymphocytes)
Millet2003	2003	DRD4 gene and OCD	Monoaminergic	Monoaminergic	DRD4 2 allele	DRD4 2 allele ↓ (protective)
Pogarell2003	2003	Brain SERT availability in OCD	Monoaminergic	Monoaminergic	SERT	SERT ↑ (Midbrain-Pons, especially early-onset OCD)
Wang2003	2003	Cytogenetic analysis: FRAXE fragile site in OCD	Epigenetic & Gene regulation	Epigenetic & Gene regulation	CCG repeats; FRAXE methylation	FRAXE methylation ↑, CCG repeats ↑
Ze-Ping2003	2003	Psychology and biology in familial vs. non-familial OCD	Monoaminergic	Monoaminergic; HPA axis & Neuroendocrine	Cortisol; PRL; Serotonin	Serotonin ↔, PRL ↔, Cortisol ↔
Marazziti2002	2002	Decreased PKC inhibition after 6 months of SRI	Monoaminergic	Monoaminergic	5-HT reuptake; PKC inhibition	5-HT reuptake ↑, PKC inhibition ↓
Mundo2002	2002	5HT1Dβ Receptor Gene and OCD	Monoaminergic	Monoaminergic	5HT1Dbeta G861 allele	5HT1Dbeta G861 allele ↑
Camarena2001	2001	Association study of the serotonin transporter gene polymorphism in OCD	Monoaminergic	Monoaminergic	5-HTTLPR	5-HTTLPR ↔ (no association)
Khanna2001	2001	Neuroendocrine response to mCPP in OCD	HPA axis & Neuroendocrine	HPA axis & Neuroendocrine	Cortisol; Prolactin	Cortisol ↓, Prolactin ↓ (blunted) after mCPP; 5-HT receptor hyporesponsivity
Koran2001	2001	Sumatriptan, 5-HT1D receptors and OCD	Monoaminergic	Monoaminergic	Sumatriptan (5-HT1D agonist) → OCD symptoms	Sumatriptan (5-HT1D agonist) → OCD symptoms ↑ 17.6%
Koran2001	2001	Sumatriptan, 5-HT1D receptors and OCD	Monoaminergic	Monoaminergic	5-HT1D agonist → OCD symptoms	5-HT1D agonist → OCD symptoms ↑ 17.6%
Kim2000	2000	Mutation screening of human 5-HT2B receptor gene in early-onset OCD	Monoaminergic	Monoaminergic; Epigenetic & Gene regulation	5-HT2B polymorphism	5-HT2B polymorphism ↔ (no functional mutation)
Marazziti2000	2000	PKC inhibitory activity on 5-HTT in OCD	Monoaminergic	Monoaminergic	5-HTT Vmax; Km; PKC activity	PKC activity ↑, 5-HTT Vmax ↓, Km ↑
Peter2000	2000	Serum cholesterol in OCD with behavior therapy & SSRI	Other Peripheral / Metabolic	Other Peripheral / Metabolic	; Cholesterol	Cholesterol ↑ (pretreatment); ↓ post-therapy, especially if baseline ≥ 240 mg/dL
Rocca2000	2000	Lymphocyte pBR mRNA decreases in chronic OCD	Immune & Inflammatory	Immune & Inflammatory; Oxidative & Nitrosative / Mitochondrial	Peripheral benzodiazepine receptor (pBR) mRNA	Peripheral benzodiazepine receptor (pBR) mRNA ↓ (chronic OCD only)
Stein1996	1996	Neuroendocrine and behavioral responses to mCPP in OCD patients	HPA axis & Neuroendocrine	HPA axis & Neuroendocrine	Cortisol	Cortisol ↑ (response to mCPP)
Barr1994	1994	Tryptophan depletion in patients with OCD	Other Peripheral / Metabolic	Other Peripheral / Metabolic	Tryptophan	Tryptophan ↓
Kellner1992	1992	The relationship between plasma cortisol levels and OCD	HPA axis & Neuroendocrine	HPA axis & Neuroendocrine	Cortisol	Cortisol ↑
Murphy1989	1989	Hypersensitivity of 5-HT2 receptors in OCD patients	Monoaminergic	Monoaminergic	5-HT2 receptor sensitivity	5-HT2 receptor sensitivity ↑
